# Supplementary material for: WDR11‐mediated Hedgehog signalling defects underlie a new ciliopathy related to Kallmann syndrome
Source: EMBO Rep. 2017 Dec 20;19(2):269–89. doi: 10.15252/embr.201744632 (PMC5797970; doi:10.15252/embr.201744632)
Supplement: Supplementary file 4 — Source Data for Expanded View [file EMBR-19-269-s010.zip]

Archive with 1 entries (1 files):
- Source_Data_for_Fig_EV2_Kim_et_al.pptx
