# Supplementary material for: WDR11‐mediated Hedgehog signalling defects underlie a new ciliopathy related to Kallmann syndrome
Source: EMBO Rep. 2017 Dec 20;19(2):269–89. doi: 10.15252/embr.201744632 (PMC5797970; doi:10.15252/embr.201744632)
Supplement: Supplementary file 7 — Source Data for Figure 2 [file EMBR-19-269-s005.xlsx]

## Sheet: Fig 2C male HP genes
	Male WT vs null hypothalamic pituitary genes
						Fold change
	GnRH1	+/+	-/-			Wdr11 +/+	Wdr11 -/-
		0.00068	0.0003			1	0.44
		0.001	0.00049			1	0.49
		0.00084	0.00067			1	0.8
		0.0012	0.00046			1	0.38
		0.0014	0.00051			1	0.36
	Average	0.001024	0.000486		Average	1	0.494
	SEM	0.000127499	5.90424e-05		SEM	0	0.0798499
	CV	27.8415	27.1652		CV	0	36.1437
	Kisspeptin	+/+	-/-			Wdr11 +/+	Wdr11 -/-
		0.00054	0.00059			1	1.09
		0.00043	0.00047			1	1.09
		0.00047	0.00052			1	1.11
		0.00062	0.00095			1	1.53
		0.00048	0.00062			1	1.29
	Average	0.000508	0.00063		Average	1	1.222
	SEM	3.30757e-05	8.42021e-05		SEM	0	0.0856971
	CV	14.5589	29.886		CV	0	15.6812
	GnRHR	+/+	-/-			Wdr11 +/+	Wdr11 -/-
		0.026	0.012			1	0.46
		0.018	0.023			1	1.28
		0.014	0.012			1	0.86
		0.02	0.016			1	0.8
		0.036	0.021			1	0.58
	Average	0.0228	0.0168		Average	1	0.796
	SEM	0.00382623	0.00226716		SEM	0	0.141053
	CV	37.525	30.1757		CV	0	39.6237
	LH	+/+	-/-			Wdr11 +/+	Wdr11 -/-
		0.87	0.54			1	0.62
		1.09	0.97			1	0.89
		0.83	0.67			1	0.81
		0.97	0.89			1	0.92
		0.74	0.67			1	0.91
	Average	0.9	0.748		Average	1	0.83
	SEM	0.0601664	0.079019		SEM	0	0.0559464
	CV	14.9485	23.6219		CV	0	15.0723
	FSH	+/+	-/-			Wdr11 +/+	Wdr11 -/-
		0.034	0.019			1	0.56
		0.024	0.017			1	0.71
		0.021	0.021			1	1
		0.02	0.018			1	0.9
		0.018	0.015			1	0.83
	Average	0.0234	0.018		Average	1	0.8
	SEM	0.00282135	0.001		SEM	0	0.0763544
	CV	26.9604	12.4226		CV	0	21.3417
	GH	+/+	-/-			Wdr11 +/+	Wdr11 -/-
		182.07	51.27			1	0.28
		341.32	98.7			1	0.29
		407.31	43.56			1	0.11
		325.16	95.67			1	0.29
		368.37	82.71			1	0.22
	Average	324.846	74.382		Average	1	0.238
	SEM	38.3087	11.3975		SEM	0	0.0345543
	CV	26.3697	34.2631		CV	0	32.4646
	PRL	+/+	-/-			Wdr11 +/+	Wdr11 -/-
		31.56	12.04			1	0.38
		46.53	13.78			1	0.3
		28.84	3.77			1	0.13
		25.19	9.42			1	0.37
		32.9	11.47			1	0.35
	Average	33.004	10.096		Average	1	0.306
	SEM	3.62937	1.72792		SEM	0	0.0461086
	CV	24.5895	38.2701		CV	0	33.6934

## Sheet: Fig 2C female HP genes
	Female WT vs null hypothalamic pituitary genes
						Fold change
	GnRH1	+/+	-/-			Wdr11 +/+	Wdr11 -/-
		0.00091	0.00034			1	0.37
		0.0017	0.00044			1	0.26
		0.00082	0.00015			1	0.19
		0.0012	0.00034			1	0.28
		0.0013	0.00031			1	0.24
	Average	0.001186	0.000316		Average	1	0.268
	SEM	0.000156128	4.69681e-05		SEM	0	0.0295635
	CV	29.4362	33.2354		CV	0	24.6664
	Kisspeptin	+/+	-/-			Wdr11 +/+	Wdr11 -/-
		0.0017	0.0013			1	0.76
		0.0018	0.0016			1	0.89
		0.0018	0.0018			1	1
		0.0028	0.0025			1	0.89
		0.0021	0.0018			1	0.86
	Average	0.00204	0.0018		Average	1	0.88
	SEM	0.000201494	0.000197484		SEM	0	0.0383406
	CV	22.086	24.5327		CV	0	9.74229
	GnRHR	+/+	-/-			Wdr11 +/+	Wdr11 -/-
		0.014	0.00074			1	0.05
		0.011	0.0061			1	0.55
		0.013	0.0034			1	0.26
		0.0067	0.0031			1	0.46
		0.018	0.0026			1	0.14
	Average	0.01254	0.003188		Average	1	0.292
	SEM	0.00185246	0.00086229		SEM	0	0.0942019
	CV	33.0321	60.4811		CV	0	72.1376
	LH	+/+	-/-			Wdr11 +/+	Wdr11 -/-
		0.69	0.03			1	0.04
		0.64	0.22			1	0.34
		0.75	0.22			1	0.29
		0.66	0.26			1	0.39
		0.72	0.21			1	0.29
	Average	0.692	0.188		Average	1	0.27
	SEM	0.0198494	0.0404228		SEM	0	0.0604152
	CV	6.41397	48.0788		CV	0	50.0343
	FSH	+/+	-/-			Wdr11 +/+	Wdr11 -/-
		0.012	0.0006			1	0.05
		0.015	0.0027			1	0.18
		0.053	0.003			1	0.06
		0.024	0.0012			1	0.05
		0.017	0.0047			1	0.28
	Average	0.0242	0.00244		Average	1	0.124
	SEM	0.0166943	0.00161338		SEM	0	0.0461086
	CV	68.9848	66.1222		CV	0	83.1467
	GH	+/+	-/-			Wdr11 +/+	Wdr11 -/-
		98.36	18.75			1	0.19
		112.99	27.64			1	0.24
		143.01	36.01			1	0.25
		122.74	31.26			1	0.25
		116.08	21.33			1	0.18
	Average	118.636	26.998		Average	1	0.222
	SEM	7.28169	3.16187		SEM	0	0.0152971
	CV	13.7246	26.1877		CV	0	15.4078
	PRL	+/+	-/-			Wdr11 +/+	Wdr11 -/-
		45.23	9.26			1	0.2
		84.62	16.49			1	0.19
		55.19	10.29			1	0.19
		96.38	12.34			1	0.13
		41.62	10.17			1	0.24
	Average	64.608	11.71		Average	1	0.19
	SEM	10.9604	1.29684		SEM	0	0.0176068
	CV	37.9336	24.7636		CV	0	20.7211
