# Supplementary material for: WDR11‐mediated Hedgehog signalling defects underlie a new ciliopathy related to Kallmann syndrome
Source: EMBO Rep. 2017 Dec 20;19(2):269–89. doi: 10.15252/embr.201744632 (PMC5797970; doi:10.15252/embr.201744632)
Supplement: Supplementary file 9 — Source Data for Figure 6 [file EMBR-19-269-s007.xlsx]

## Sheet: Fig 6A-FNCB4 Pur
		FNCB4-hTERT purmorphamine treatment
		Experiment 1					Experiment 2					Experiment 3
		Crossing point					Crossing point					Crossing point
		GAPDH	DFM	Pur			GAPDH	DFM	Pur			GAPDH	DFM	Pur
			13.45	13.66				14.13	14.46				14.32	14.56
			13.49	13.61				14.19	14.56				14.39	14.6
			13.47	13.62				14.2	14.5				14.44	14.52
		Average	13.47	13.63			Average	14.1733	14.5067			Average	14.3833	14.56
		Std	0.02	0.0264575			Std	0.0378594	0.0503322			Std	0.0602771	0.04
		GNRH1	DFM	Pur			GNRH1	DFM	Pur			GNRH1	DFM	Pur
			21	20.52				21.6	21.36				21.89	21.45
			21.03	20.5				21.68	21.36				21.99	21.54
			21.11	20.51				21.71	21.42				21.94	21.51
		Average	21.0467	20.51			Average	21.6633	21.38			Average	21.94	21.5
		Std	0.0568624	0.01			Std	0.0568624	0.034641			Std	0.05	0.0458258
		WDR11	DFM	Pur			WDR11	DFM	Pur			WDR11	DFM	Pur
			21.3	20.57				21.9	21.3				22.15	21.46
			21.25	20.58				21.84	21.34				22.21	21.45
			21.33	20.55				21.88	21.25				22.2	21.55
		Average	21.2933	20.5667			Average	21.8733	21.2967			Average	22.1867	21.4867
		Std	0.0404145	0.0152753			Std	0.0305505	0.0450925			Std	0.0321455	0.0550757
		EMX1	DFM	Pur			EMX1	DFM	Pur			EMX1	DFM	Pur
			25.46	24.21				26.21	25.16				26.51	25.31
			25.4	24.23				26.03	25.14				26.55	25.34
			25.5	24.16				26.14	25.11				26.6	25.36
		Average	25.4533	24.2			Average	26.1267	25.1367			Average	26.5533	25.3367
		Std	0.0503322	0.0360555			Std	0.0907377	0.0251661			Std	0.0450925	0.0251661
		PTCH1	DFM	Pur			PTCH1	DFM	Pur			PTCH1	DFM	Pur
			24	22.67				24.8	23.5				24.9	23.78
			24.02	22.69				24.88	23.59				24.94	23.8
			24.09	22.68				24.76	23.61				24.86	23.73
		Average	24.0367	22.68			Average	24.8133	23.5667			Average	24.9	23.77
		Std	0.0472582	0.01			Std	0.061101	0.0585947			Std	0.04	0.0360555
		GLI3	DFM	Pur			GLI3	DFM	Pur			GLI3	DFM	Pur
			27.8	27.01				28.45	27.87				28.78	28.01
			27.94	27.11				28.64	27.88				28.89	28.06
			27.9	27.13				28.65	27.9				28.84	28.08
		Average	27.88	27.0833			Average	28.58	27.8833			Average	28.8367	28.05
		Std	0.072111	0.064291			Std	0.112694	0.0152753			Std	0.0550757	0.0360555
		Normalised to GAPDH					Normalised to GAPDH					Normalised to GAPDH
		GNRH1	DFM	Pur			GNRH1	DFM	Pur			GNRH1	DFM	Pur
			0.00533609	0.00860863				0.00564035	0.00837323				0.00526263	0.00843147
			0.00537321	0.00843147				0.0055627	0.00897421				0.00515433	0.00814426
			0.00501338	0.00843147				0.00548611	0.00825795				0.00552427	0.00786684
		Average	0.0052409	0.00849052			Average	0.00556305	0.00853513			Average	0.00531374	0.00814752
		Std	0.000197904	0.000102285			Std	7.71184e-05	0.000384595			Std	0.000190195	0.000282329
		WDR11	DFM	Pur			WDR11	DFM	Pur			WDR11	DFM	Pur
			0.00433426	0.00831539				0.00458139	0.00872881				0.00439476	0.00837323
			0.00461325	0.00797666				0.00497875	0.00909948				0.00442533	0.00866851
			0.00430432	0.00820091				0.00487629	0.00929068				0.00461325	0.00765172
		Average	0.00441728	0.00816432			Average	0.00481214	0.00903966			Average	0.00447778	0.00823115
		Std	0.00017038	0.000172306			Std	0.000206303	0.000285675			Std	0.000118314	0.000523073
		EMX1	DFM	Pur			EMX1	DFM	Pur			EMX1	DFM	Pur
			0.000242454	0.000667012				0.000230971	0.000601145				0.000214015	0.000580668
			0.000259856	0.000635421				0.000272775	0.000653285				0.000218512	0.000584706
			0.000239116	0.000671651				0.000254508	0.000639841				0.000218512	0.00054555
		Average	0.000247142	0.000658028			Average	0.000252752	0.000631423			Average	0.000217013	0.000570308
		Std	1.11363e-05	1.97153e-05			Std	2.09573e-05	2.707e-05			Std	2.59629e-06	2.15357e-05
		PTCH1	DFM	Pur			PTCH1	DFM	Pur			PTCH1	DFM	Pur
			0.000667012	0.00193963				0.000613776	0.00189972				0.000653285	0.00167689
			0.000676323	0.00184777				0.000605326	0.00191293				0.000667012	0.00170029
			0.000635421	0.00187356				0.000662404	0.00180974				0.000729907	0.00168855
		Average	0.000659585	0.00188699			Average	0.000627169	0.00187413			Average	0.000683401	0.00168858
		Std	2.14386e-05	4.73812e-05			Std	3.0806e-05	5.61512e-05			Std	4.08557e-05	1.17042e-05
		GLI3	DFM	Pur			GLI3	DFM	Pur			GLI3	DFM	Pur
			4.78872e-05	9.57744e-05				4.88934e-05	9.1873e-05				4.43717e-05	8.93607e-05
			4.46803e-05	8.63167e-05				4.46803e-05	9.77869e-05				4.31584e-05	8.87434e-05
			4.53041e-05	8.57205e-05				4.46803e-05	9.2512e-05				4.6256e-05	8.28006e-05
		Average	4.59572e-05	8.92706e-05			Average	4.60847e-05	9.40573e-05			Average	4.45954e-05	8.69682e-05
		Std	1.70028e-06	5.6404e-06			Std	2.43242e-06	3.24567e-06			Std	1.56088e-06	3.62248e-06
		Average of Experiment 1,2,3
		GNRH1	DFM	Pur
			0.005241	0.008609
			0.005563	0.008535
			0.005314	0.008148
		Average	0.00537267	0.00843067
		SEM	9.74719e-05	0.000142939
		CV	3.14232	2.93662
		WDR11	DFM	Pur
			0.004417	0.008164
			0.004812	0.00904
			0.004478	0.008231
		Average	0.004569	0.00847833
		SEM	0.000122769	0.000281499
		CV	4.65404	5.75077
		EMX1	DFM	Pur
			0.0002471	0.000658
			0.0002528	0.0006314
			0.000217	0.0005703
		Average	0.000238967	0.0006199
		SEM	1.11059e-05	2.59616e-05
		CV	8.04965	7.25387
		PTCH1	DFM	Pur
			0.0006596	0.001887
			0.0006272	0.0018741
			0.0006834	0.0016886
		Average	0.000656733	0.00181657
		SEM	1.62867e-05	6.40916e-05
		CV	4.29542	6.11097
		GLI3	DFM	Pur
			4.6e-05	8.93e-05
			4.561e-05	9.41e-05
			4.46e-05	8.7e-05
		Average	4.54033e-05	9.01333e-05
		SEM	4.17146e-07	2.09152e-06
		CV	1.59133	4.01917
		Fold change (%) of Experiment 1,2,3
		GNRH1	DFM	Pur
			1	1.64263
			1	1.53424
			1	1.53331
		Average	1	1.57006
		SEM	0	0.0362841
		CV	0	4.00277
		WDR11	DFM	Pur
			1	1.84831
			1	1.87864
			1	1.8381
		Average	1	1.85502
		SEM	0	0.0121731
		CV	0	1.13662
		EMX1	DFM	Pur
			1	2.66289
			1	2.49763
			1	2.62811
		Average	1	2.59621
		SEM	0	0.0503032
		CV	0	3.35596
		PTCH1	DFM	Pur
			1	2.86082
			1	2.98804
			1	2.47088
		Average	1	2.77325
		SEM	0	0.155581
		CV	0	9.71689
		GLI3	DFM	Pur
			1	1.9413
			1	2.06314
			1	1.95067
		Average	1	1.98504
		SEM	0	0.0391454
		CV	0	3.41564

## Sheet: Fig 6A-GN11 Pur
		GN11 purmorphamine treatment
		Experiment 1					Experiment 2					Experiment 3
		Crossing point					Crossing point					Crossing point
		GAPDH	DFM	Pur			GAPDH	DFM	Pur			GAPDH	DFM	Pur
			12.63	12.54				12.52	12.89				12.11	12.45
			12.6	12.59				12.59	12.81				12.16	12.44
			12.69	12.62				12.6	12.8				12.22	12.5
		Average	12.64	12.5833			Average	12.57	12.8333			Average	12.1633	12.4633
		Std	0.0458258	0.0404145			Std	0.043589	0.0493288			Std	0.0550757	0.0321455
		GNRH1	DFM	Pur			GNRH1	DFM	Pur			GNRH1	DFM	Pur
			23.21	22.58				23.33	23.02				22.89	22.88
			23.16	22.59				23.3	23.1				23	22.78
			23.11	22.51				23.25	23				22.99	22.77
		Average	23.16	22.56			Average	23.2933	23.04			Average	22.96	22.81
		Std	0.05	0.043589			Std	0.0404145	0.052915			Std	0.0608276	0.0608276
		WDR11	DFM	Pur			WDR11	DFM	Pur			WDR11	DFM	Pur
			24.31	23.87				24.11	24.15				23.74	23.56
			24.35	23.82				24.16	24.03				23.7	23.66
			24.34	23.89				24.25	24.09				23.64	23.69
		Average	24.3333	23.86			Average	24.1733	24.09			Average	23.6933	23.6367
		Std	0.0208167	0.0360555			Std	0.070946	0.06			Std	0.0503322	0.0680686
		EMX2	DFM	Pur			EMX2	DFM	Pur			EMX2	DFM	Pur
			19.03	19.11				19.06	19.23				18.87	18.94
			19.11	19.23				19.16	19.26				18.81	18.9
			19.13	19.19				19.21	19.31				18.8	18.88
		Average	19.09	19.1767			Average	19.1433	19.2667			Average	18.8267	18.9067
		Std	0.052915	0.061101			Std	0.0763763	0.0404145			Std	0.0378594	0.0305505
		PTCH1	DFM	Pur			PTCH1	DFM	Pur			PTCH1	DFM	Pur
			23.94	22.47				23.87	22.57				23.44	22.26
			24.02	22.51				23.8	22.54				23.4	22.29
			23.94	22.57				23.84	22.59				23.55	22.31
		Average	23.9667	22.5167			Average	23.8367	22.5667			Average	23.4633	22.2867
		Std	0.046188	0.0503322			Std	0.0351188	0.0251661			Std	0.0776745	0.0251661
		GLI3	DFM	Pur			GLI3	DFM	Pur			GLI3	DFM	Pur
			18.74	18.55				18.9	18.99				18.52	18.64
			18.7	18.45				18.78	18.97				18.41	18.64
			18.81	18.39				18.89	18.9				18.45	18.6
		Average	18.75	18.4633			Average	18.8567	18.9533			Average	18.46	18.6267
		Std	0.0556776	0.080829			Std	0.0665833	0.0472582			Std	0.0556776	0.023094
		Normalised to GAPDH					Normalised to GAPDH					Normalised to GAPDH
		GNRH1	DFM	Pur			GNRH1	DFM	Pur			GNRH1	DFM	Pur
			0.000653285	0.000949858				0.000557014	0.000892414				0.000568718	0.000724865
			0.000662404	0.000976563				0.000596992	0.000798732				0.00054555	0.000771525
			0.000729907	0.00105393				0.000622344	0.000850147				0.000572673	0.000809882
		Average	0.000681865	0.000993452			Average	0.000592117	0.000847098			Average	0.000562314	0.000768757
		Std	4.18542e-05	5.40542e-05			Std	3.2937e-05	4.69149e-05			Std	1.46516e-05	4.25762e-05
		WDR11	DFM	Pur			WDR11	DFM	Pur			WDR11	DFM	Pur
			0.000304768	0.000388446				0.000324386	0.000407758				0.000315516	0.000452436
			0.000290334	0.000416326				0.000328914	0.000419221				0.000335826	0.000419221
			0.000311172	0.000404941				0.000311172	0.000399366				0.000364953	0.00042803
		Average	0.000302091	0.000403237			Average	0.000321491	0.000408782			Average	0.000338765	0.000433229
		Std	1.06739e-05	1.40179e-05			Std	9.21875e-06	9.96711e-06			Std	2.48495e-05	1.72066e-05
		EMX2	DFM	Pur			EMX2	DFM	Pur			EMX2	DFM	Pur
			0.0118415	0.0105253				0.0107464	0.0123444				0.00922651	0.0111254
			0.0109722	0.0100268				0.0105253	0.0114382				0.0099575	0.0113592
			0.0115177	0.0105253				0.0102374	0.0109722				0.0104526	0.0120068
		Average	0.0114438	0.0103591			Average	0.010503	0.0115849			Average	0.00987886	0.0114971
		Std	0.000439341	0.000287808			Std	0.000255212	0.000697758			Std	0.000616799	0.000456632
		PTCH1	DFM	Pur			PTCH1	DFM	Pur			PTCH1	DFM	Pur
			0.000393868	0.00102511				0.000383098	0.00121907				0.000388446	0.00111403
			0.000364953	0.00103224				0.000422137	0.00117755				0.00041345	0.00108356
			0.000410594	0.001011				0.00041345	0.00112958				0.000388446	0.00111403
		Average	0.000389805	0.00102279			Average	0.000406228	0.0011754			Average	0.00039678	0.00110387
		Std	2.30899e-05	1.08112e-05			Std	2.04972e-05	4.47859e-05			Std	1.44362e-05	1.75879e-05
		GLI3	DFM	Pur			GLI3	DFM	Pur			GLI3	DFM	Pur
			0.0144779	0.0155171				0.0120068	0.0145786				0.0117597	0.013697
			0.0145786	0.0172173				0.013697	0.0139848				0.013139	0.0136024
			0.0143779	0.0183255				0.0127797	0.0145786				0.0133224	0.0145786
		Average	0.0144782	0.01702			Average	0.0128278	0.0143807			Average	0.0127404	0.0139593
		Std	0.000100354	0.0014146			Std	0.00084609	0.000342873			Std	0.000854204	0.00053843
		Average of Experiment 1,2,3
		GNRH1	DFM	Pur
			0.000682	0.000993
			0.000592	0.000847
			0.000562	0.000769
		Average	0.000612	0.000869667
		SEM	3.60555e-05	6.56489e-05
		CV	10.2042	13.0748
		WDR11	DFM	Pur
			0.000302	0.000403
			0.000321	0.000409
			0.000339	0.000433
		Average	0.000320667	0.000415
		SEM	1.06823e-05	9.16515e-06
		CV	5.76993	3.82518
		EMX2	DFM	Pur
			0.01144	0.010359
			0.0105	0.0115849
			0.00987	0.0114971
		Average	0.0106033	0.011147
		SEM	0.000456155	0.000394814
		CV	7.45128	6.13473
		PTCH1	DFM	Pur
			0.0003898	0.0010228
			0.0004062	0.0011754
			0.0003968	0.0011039
		Average	0.0003976	0.0011007
		SEM	4.75114e-06	4.40809e-05
		CV	2.06972	6.93652
		GLI3	DFM	Pur
			0.014478	0.017
			0.0128278	0.01438
			0.0127404	0.0139593
		Average	0.0133487	0.0151131
		SEM	0.000565197	0.000951234
		CV	7.33365	10.9017
		Fold change (%) of Experiment 1,2,3
		GNRH1	DFM	Pur
			1	1.45601
			1	1.43074
			1	1.36833
		Average	1	1.41836
		SEM	0	0.0260585
		CV	0	3.18216
		WDR11	DFM	Pur
			1	1.33444
			1	1.27414
			1	1.27729
		Average	1	1.29529
		SEM	0	0.0195951
		CV	0	2.62025
		EMX1	DFM	Pur
			1	0.905507
			1	1.10332
			1	1.16485
		Average	1	1.05789
		SEM	0	0.0782367
		CV	0	12.8094
		PTCH1	DFM	Pur
			1	2.62391
			1	2.89365
			1	2.78201
		Average	1	2.76652
		SEM	0	0.0782508
		CV	0	4.89909
		GLI3	DFM	Pur
			1	1.1742
			1	1.121
			1	1.09567
		Average	1	1.13029
		SEM	0	0.0231385
		CV	0	3.54573

## Sheet: Fig 6A-FNCB4-shRNA
		FNCB4-hTERT shRNA
		Experiment 1					Experiment 2					Experiment 3
		Crossing point					Crossing point					Crossing point
		GAPDH	Empty	WDR11 shRNA			GAPDH	Empty	WDR11 shRNA			GAPDH	Empty	WDR11 shRNA
			13.33	13.78				13.94	13.66				14.23	14.52
			13.46	13.7				13.88	13.84				14.33	14.66
			13.55	13.8				13.94	13.78				14.21	14.23
		Average	13.4467	13.76			Average	13.92	13.76			Average	14.2567	14.47
		Std	0.110604	0.052915			Std	0.034641	0.0916515			Std	0.064291	0.219317
		GNRH1	Empty	WDR11 shRNA			GNRH1	Empty	WDR11 shRNA			GNRH1	Empty	WDR11 shRNA
			20.84	22.01				21.34	22.64				21.84	22.82
			20.8	22.16				21.36	22.6				21.8	22.83
			20.74	22.21				21.4	22.51				21.79	22.85
		Average	20.7933	22.1267			Average	21.3667	22.5833			Average	21.81	22.8333
		Std	0.0503322	0.104083			Std	0.0305505	0.0665833			Std	0.0264575	0.0152753
		EMX1	Empty	WDR11 shRNA			EMX1	Empty	WDR11 shRNA			EMX1	Empty	WDR11 shRNA
			27.88	29.12				28.26	29.36				28.69	29.86
			27.81	28.94				28.36	29.4				28.78	29.89
			27.8	28.99				28.29	29.46				28.77	29.81
		Average	27.83	29.0167			Average	28.3033	29.4067			Average	28.7467	29.8533
		Std	0.043589	0.0929157			Std	0.051316	0.0503322			Std	0.0493288	0.0404145
		PTCH1	Empty	WDR11 shRNA			PTCH1	Empty	WDR11 shRNA			PTCH1	Empty	WDR11 shRNA
			23.87	26.11				24.56	26.64				24.88	26.85
			23.89	26.01				24.66	26.68				24.81	26.84
			23.99	26.05				24.51	26.64				24.74	26.87
		Average	23.9167	26.0567			Average	24.5767	26.6533			Average	24.81	26.8533
		Std	0.064291	0.0503322			Std	0.0763763	0.023094			Std	0.07	0.0152753
		GLI3	Empty	WDR11 shRNA			GLI3	Empty	WDR11 shRNA			GLI3	Empty	WDR11 shRNA
			28	29.67				28.91	29.84				29.21	30.64
			28.12	29.68				28.79	29.8				29.13	30.68
			28.06	29.74				28.74	29.87				29.26	30.79
		Average	28.06	29.6967			Average	28.8133	29.8367			Average	29.2	30.7033
		Std	0.06	0.0378594			Std	0.0873689	0.0351188			Std	0.0655744	0.0776745
		Normalised to GAPDH					Normalised to GAPDH					Normalised to GAPDH
		GNRH1	Empty	WDR11 shRNA			GNRH1	Empty	WDR11 shRNA			GNRH1	Empty	WDR11 shRNA
			0.00548611	0.00333061				0.00592077	0.00198039				0.00511872	0.00317286
			0.0061722	0.00283979				0.00560139	0.00230663				0.00564035	0.00347204
			0.00684848	0.00293994				0.00567958	0.00235509				0.00522628	0.00254168
		Average	0.00616893	0.00303678			Average	0.00573391	0.00221404			Average	0.00532845	0.0030622
		Std	0.000681191	0.000259343			Std	0.000166478	0.00020379			Std	0.000275413	0.000474949
		EMX1	Empty	WDR11 shRNA			EMX1	Empty	WDR11 shRNA			EMX1	Empty	WDR11 shRNA
			4.16882e-05	2.41101e-05				4.88934e-05	1.87858e-05				4.43717e-05	2.41101e-05
			4.78872e-05	2.58406e-05				4.37608e-05	2.07001e-05				4.46803e-05	2.60204e-05
			5.13242e-05	2.67519e-05				4.78872e-05	1.9048e-05				4.14003e-05	2.04152e-05
		Average	4.69666e-05	2.55675e-05			Average	4.68472e-05	1.95113e-05			Average	4.34841e-05	2.35152e-05
		Std	4.88353e-06	1.34187e-06			Std	2.71977e-06	1.03787e-06			Std	1.81124e-06	2.84956e-06
		PTCH1	Empty	WDR11 shRNA			PTCH1	Empty	WDR11 shRNA			PTCH1	Empty	WDR11 shRNA
			0.000671651	0.000194223				0.000635421	0.000123774				0.000622344	0.000194223
			0.000724865	0.000196934				0.000568718	0.000136388				0.000700173	0.000215504
			0.000719858	0.000205297				0.000657829	0.00013451				0.000676323	0.000156668
		Average	0.000705458	0.000198818			Average	0.000620656	0.000131557			Average	0.00066628	0.000188798
		Std	2.93844e-05	5.77246e-06			Std	4.63542e-05	6.80529e-06			Std	3.98748e-05	2.97905e-05
		GLI3	Empty	WDR11 shRNA			GLI3	Empty	WDR11 shRNA			GLI3	Empty	WDR11 shRNA
			3.8361e-05	1.64677e-05				3.11588e-05	1.3469e-05				3.09436e-05	1.40409e-05
			3.86278e-05	1.54718e-05				3.2482e-05	1.56878e-05				3.50555e-05	1.50487e-05
			4.28603e-05	1.59068e-05				3.50555e-05	1.4336e-05				2.9478e-05	1.03501e-05
		Average	3.99497e-05	1.59488e-05			Average	3.28988e-05	1.44976e-05			Average	3.18257e-05	1.31466e-05
		Std	2.52415e-06	4.99287e-07			Std	1.98149e-06	1.11819e-06			Std	2.89147e-06	2.47371e-06
		Average of Experiment 1,2,3
		GNRH1	Empty	WDR11 shRNA
			0.006169	0.003037
			0.005734	0.002307
			0.005328	0.003062
		Average	0.00574367	0.002802
		SEM	0.000242824	0.000247605
		CV	7.32256	15.3057
		EMX1	Empty	WDR11 shRNA
			4.7e-05	2.56e-05
			4.68e-05	1.95e-05
			4.35e-05	2.35e-05
		Average	4.57667e-05	2.28667e-05
		SEM	1.1348e-06	1.78916e-06
		CV	4.29469	13.5521
		PTCH1	Empty	WDR11 shRNA
			0.0007055	0.0001988
			0.0006207	0.0001316
			0.000663	0.0001888
		Average	0.000663067	0.000173067
		SEM	2.44797e-05	2.09333e-05
		CV	6.39454	20.9501
		GLI3	Empty	WDR11 shRNA
			3.99e-05	1.59e-05
			3.29e-05	1.45e-05
			3.18e-05	1.31e-05
		Average	3.48667e-05	1.45e-05
		SEM	2.53662e-06	8.0829e-07
		CV	12.601	9.65517
		Fold change (%) of Experiment 1,2,3
		GNRH1	Empty	WDR11 shRNA
			1	0.4923
			1	0.402337
			1	0.5747
		Average	1	0.489779
		SEM	0	0.0497728
		CV	0	17.6016
		EMX1	Empty	WDR11 shRNA
			1	0.544681
			1	0.416667
			1	0.54023
		Average	1	0.500526
		SEM	0	0.0419492
		CV	0	14.5164
		PTCH1	Empty	WDR11 shRNA
			1	0.281786
			1	0.212019
			1	0.284766
		Average	1	0.259524
		SEM	0	0.023768
		CV	0	15.8627
		GLI3	Empty	WDR11 shRNA
			1	0.398496
			1	0.440729
			1	0.41195
		Average	1	0.417058
		SEM	0	0.0124564
		CV	0	5.17317

## Sheet: Fig 6A-MEFs
		MEFs Wdr11 WT vs null
		Experiment 1					Experiment 2					Experiment 3
		Crossing point					Crossing point					Crossing point
		Gapdh	WT	Null			Gapdh	WT	Null			Gapdh	WT	Null
			14.85	15.35				13.99	14.34				15.59	15.63
			14.64	15.3				14	14.54				15.6	15.71
			14.93	15.33				14.07	14.45				15.61	15.68
		Average	14.8067	15.3267			Average	14.02	14.4433			Average	15.6	15.6733
		Std	0.149778	0.0251661			Std	0.043589	0.100167			Std	0.01	0.0404145
		Ptch1	WT	Null			Ptch1	WT	Null			Ptch1	WT	Null
			24.5	27.23				23.63	26.1				25.47	27.45
			24.56	27.35				23.56	26.15				25.4	27.42
			24.6	27.33				23.7	26.18				25.44	27.46
		Average	24.5533	27.3033			Average	23.63	26.1433			Average	25.4367	27.4433
		Std	0.0503322	0.064291			Std	0.07	0.0404145			Std	0.0351188	0.0208167
		Gli3	WT	Null			Gli3	WT	Null			Gli3	WT	Null
			22.23	23.45				21.4	22.8				22.89	23.5
			22.2	23.44				21.35	23.21				22.95	23.55
			22.19	23.36				21.31	23.11				22.9	23.59
		Average	22.2067	23.4167			Average	21.3533	23.04			Average	22.9133	23.5467
		Std	0.0208167	0.0493288			Std	0.0450925	0.213776			Std	0.0321455	0.0450925
		Normalised to GAPDH					Normalised to GAPDH					Normalised to GAPDH
		Ptch1	WT	Null			Ptch1	WT	Null			Ptch1	WT	Null
			0.00124469	0.000265316				0.00125335	0.000288328				0.00106126	0.000276583
			0.00103224	0.000235824				0.00132481	0.00031992				0.00112178	0.000298496
			0.00122755	0.000244141				0.00126206	0.000294387				0.00109869	0.000284359
		Average	0.00116816	0.000248427			Average	0.00128007	0.000300878			Average	0.00109391	0.000286479
		Std	0.000118019	1.5206e-05			Std	3.89872e-05	1.67666e-05			Std	3.05375e-05	1.11094e-05
		Gli3	WT	Null			Gli3	WT	Null			Gli3	WT	Null
			0.00600342	0.00364466				0.00587987	0.00283979				0.00634572	0.00427458
			0.00529924	0.003545				0.00612956	0.0024551				0.00612956	0.0043644
			0.00652412	0.00382586				0.0066152	0.00247218				0.00638986	0.0041577
		Average	0.00594226	0.00367184			Average	0.00620821	0.00258903			Average	0.00628838	0.00426556
		Std	0.00061473	0.000142391			Std	0.000373919	0.000217337			Std	0.0001393	0.000103648
		Average of Experiment 1,2,3
		Ptch1	WT	Null
			0.001168	0.000248
			0.00128	0.000301
			0.001094	0.000284
		Average	0.00118067	0.000277667
		SEM	5.40658e-05	1.56241e-05
		CV	7.93151	9.7461
		Gli3	WT	Null
			0.005942	0.003672
			0.006208	0.002589
			0.006288	0.004158
		Average	0.006146	0.003473
		SEM	0.000104582	0.000463732
		CV	2.9473	23.1272
		Fold change (%) of Experiment 1,2,3
		Ptch1	WT	Null
			1	0.212329
			1	0.235156
			1	0.259598
		Average	1	0.235694
		SEM	0	0.013648
		CV	0	10.0296
		Gli3	WT	Null
			1	0.617974
			1	0.417043
			1	0.66126
		Average	1	0.565425
		SEM	0	0.0752363
		CV	0	23.0469

## Sheet: Fig 6B-FNCB4 shRNA Pur
		FNCB4-hTERT shRNA purmorphamine treatment
		Experiment 1							Experiment 2							Experiment 3
		Crossing point							Crossing point							Crossing point
		GAPDH	Control	Control+P	WDR11	WDR11+P			GAPDH	Control	Control+P	WDR11	WDR11+P			GAPDH	Control	Control+P	WDR11	WDR11+P
			13.64	13.77	13.7	13.61				13.75	13.61	13.65	13.64				13.54	13.57	13.6	13.57
			13.6	13.71	13.74	13.65				13.76	13.61	13.69	13.64				13.5	13.57	13.57	13.59
			13.66	13.77	13.72	13.64				13.73	13.62	13.67	13.65				13.55	13.55	13.62	13.56
		Average	13.6333	13.75	13.72	13.6333			Average	13.7467	13.6133	13.67	13.6433			Average	13.53	13.5633	13.5967	13.5733
		Std	0.0305505	0.034641	0.02	0.0208167			Std	0.0152753	0.0057735	0.02	0.0057735			Std	0.0264575	0.011547	0.0251661	0.0152753
		EMX1	Control	Control+P	WDR11	WDR11+P			EMX1	Control	Control+P	WDR11	WDR11+P			EMX1	Control	Control+P	WDR11	WDR11+P
			28.91	27.28	28.01	27.26				27.98	27.65	28.5	27.58				27.8	26.95	28.1	27.15
			28.05	27.41	28.75	27.19				27.76	27.4	28.65	27.42				28	27.1	28.4	27.35
			28.41	27.69	28.34	27.54				28.32	27.27	29.5	27.41				28.54	27.25	28.89	27.5
		Average	28.4567	27.46	28.3667	27.33			Average	28.02	27.44	28.8833	27.47			Average	28.1133	27.1	28.4633	27.3333
		Std	0.431895	0.209523	0.37072	0.185203			Std	0.282135	0.193132	0.53929	0.0953939			Std	0.382797	0.15	0.39879	0.175594
		GLI3	Control	Control+P	WDR11	WDR11+P			GLI3	Control	Control+P	WDR11	WDR11+P			GLI3	Control	Control+P	WDR11	WDR11+P
			28.21	28.13	28.95	27.76				28.98	27.7	28.9	28.2				27.95	27.24	29.54	27.67
			28.45	28.16	29	28.24				28.61	27.79	28.85	28.38				28.16	27.5	29.25	28.05
			28.44	27.98	29.4	28.05				28.87	27.97	28.51	27.97				28.26	27.42	29.2	27.7
		Average	28.3667	28.09	29.1167	28.0167			Average	28.82	27.82	28.7533	28.1833			Average	28.1233	27.3867	29.33	27.8067
		Std	0.135769	0.0964365	0.246644	0.24173			Std	0.19	0.137477	0.212211	0.205508			Std	0.158219	0.133167	0.183576	0.211266
		Normalised to GAPDH							Normalised to GAPDH							Normalised to GAPDH
		EMX1	Control	Control+P	WDR11	WDR11+P			EMX1	Control	Control+P	WDR11	WDR11+P			EMX1	Control	Control+P	WDR11	WDR11+P
			2.53088e-05	8.57205e-05	4.92335e-05	7.7793e-05				5.20407e-05	5.93661e-05	3.38614e-05	6.36271e-05				5.09697e-05	9.38034e-05	4.31584e-05	8.16606e-05
			4.46803e-05	7.51431e-05	3.03068e-05	8.39564e-05				6.10352e-05	7.05986e-05	3.13755e-05	7.10897e-05				4.31584e-05	8.45404e-05	3.43341e-05	7.20821e-05
			3.62917e-05	6.45153e-05	3.97138e-05	6.54159e-05				4.05483e-05	7.7793e-05	1.7167e-05	7.20821e-05				3.07298e-05	7.51431e-05	2.53088e-05	6.36271e-05
		Average	3.5427e-05	7.51263e-05	3.97514e-05	7.57218e-05			Average	5.1208e-05	6.92526e-05	2.7468e-05	6.89329e-05			Average	4.16193e-05	8.44956e-05	3.42671e-05	7.24566e-05
		Std	9.71467e-06	1.06026e-05	9.46342e-06	9.44222e-06			Std	1.02688e-05	9.28688e-06	9.00706e-06	4.62174e-06			Std	1.02073e-05	9.33024e-06	8.92496e-06	9.02261e-06
		GLI3	Control	Control+P	WDR11	WDR11+P			GLI3	Control	Control+P	WDR11	WDR11+P			GLI3	Control	Control+P	WDR11	WDR11+P
			4.11143e-05	4.75564e-05	2.56621e-05	5.5008e-05				2.60204e-05	5.73439e-05	2.56621e-05	4.14003e-05				4.59365e-05	7.6722e-05	1.59068e-05	5.69478e-05
			3.38614e-05	4.46803e-05	2.54849e-05	4.05483e-05				3.38614e-05	5.38759e-05	2.7314e-05	3.65441e-05				3.86278e-05	6.40696e-05	1.9048e-05	4.43717e-05
			3.55448e-05	5.27672e-05	1.9048e-05	4.59365e-05				2.76953e-05	4.78872e-05	3.40969e-05	4.88934e-05				3.7312e-05	6.67904e-05	2.04152e-05	5.53906e-05
		Average	3.68402e-05	4.83346e-05	2.33983e-05	4.71642e-05			Average	2.91923e-05	5.30357e-05	2.90243e-05	4.22793e-05			Average	4.06254e-05	6.9194e-05	1.84566e-05	5.22367e-05
		Std	3.79601e-06	4.09919e-06	3.76853e-06	7.30761e-06			Std	4.12932e-06	4.78402e-06	4.46993e-06	6.22139e-06			Std	4.64631e-06	6.65986e-06	2.31164e-06	6.85563e-06
		Average of Experiment 1,2,3
		EMX1	Control	Control+P	WDR11	WDR11+P
			3.5e-05	7.5e-05	4e-05	7.5e-05
			5.1e-05	6.9e-05	2.7e-05	6.9e-05
			4.1e-05	8.5e-05	3.4e-05	7.3e-05
		Average	4.23333e-05	7.63333e-05	3.36667e-05	7.23333e-05
		SEM	4.66667e-06	4.66667e-06	3.75648e-06	1.76383e-06
		CV	19.0935	10.589	19.326	4.22357
		GLI3	Control	Control+P	WDR11	WDR11+P
			3.7e-05	4.9e-05	2.3e-05	4.7e-05
			2.9e-05	5.3e-05	2.9e-05	4.2e-05
			4.1e-05	6.9e-05	1.8e-05	5.1e-05
		Average	3.56667e-05	5.7e-05	2.33333e-05	4.66667e-05
		SEM	3.52767e-06	6.1101e-06	3.1798e-06	2.60342e-06
		CV	17.1311	18.5667	23.6039	9.66268

## Sheet: Fig 6B-MEFs
		MEFs Wdr11 WT vs null purmorphamine treatment
		Experiment 1							Experiment 2							Experiment 3
		Crossing point							Crossing point							Crossing point
		Gapdh	WT+DFM	WT+Pur	Null+DFM	Null+Pur			Gapdh	WT+DFM	WT+Pur	Null+DFM	Null+Pur			Gapdh	WT+DFM	WT+Pur	Null+DFM	Null+Pur
			15.35	14.74	15.11	15.56				15.1	15.49	15.08	15.46				14.29	14.88	14.57	15.86
			15.29	14.81	14.99	15.39				15.17	15.35	14.82	15.26				14.33	15.06	14.62	15.94
			15.36	15.08	14.98	15.63				15.35	15.36	14.57	15.5				14.37	14.84	14.59	15.89
		Average	15.3333	14.8767	15.0267	15.5267			Average	15.2067	15.4	14.8233	15.4067			Average	14.33	14.9267	14.5933	15.8967
		Std	0.0378594	0.179536	0.0723418	0.123423			Std	0.12897	0.0781025	0.255016	0.128582			Std	0.04	0.117189	0.0251661	0.0404145
		Ptch1	WT+DFM	WT+Pur	Null+DFM	Null+Pur			Ptch1	WT+DFM	WT+Pur	Null+DFM	Null+Pur			Ptch1	WT+DFM	WT+Pur	Null+DFM	Null+Pur
			25.42	22.32	27.8	26.95				25.1	22.6	27.9	27.24				24.25	22.18	27.5	27.45
			25.4	22.31	27.78	26.99				25.01	22.45	27.87	26.98				24.29	22.21	27.45	27.4
			25.49	22.35	27.76	26.92				25.08	22.61	27.84	27.25				24.26	22.19	27.44	27.41
		Average	25.4367	22.3267	27.78	26.9533			Average	25.0633	22.5533	27.87	27.1567			Average	24.2667	22.1933	27.4633	27.42
		Std	0.0472582	0.0208167	0.02	0.0351188			Std	0.0472582	0.0896289	0.03	0.15308			Std	0.0208167	0.0152753	0.0321455	0.0264575
		Gli3	WT+DFM	WT+Pur	Null+DFM	Null+Pur			Gli3	WT+DFM	WT+Pur	Null+DFM	Null+Pur			Gli3	WT+DFM	WT+Pur	Null+DFM	Null+Pur
			22.5	21.45	22.89	23.18				22.31	21.84	22.8	23				21.56	21.35	22.4	23.45
			22.54	21.45	22.87	23.22				22.25	21.85	22.7	23.01				21.5	21.33	22.45	23.36
			22.56	21.4	22.8	23.21				22.5	21.81	22.75	23.05				21.46	21.49	22.46	23.39
		Average	22.5333	21.4333	22.8533	23.2033			Average	22.3533	21.8333	22.75	23.02			Average	21.5067	21.39	22.4367	23.4
		Std	0.0305505	0.0288675	0.0472582	0.0208167			Std	0.130512	0.0208167	0.05	0.0264575			Std	0.0503322	0.087178	0.0321455	0.0458258
		Normalised to GAPDH							Normalised to GAPDH							Normalised to GAPDH
		Ptch1	WT+DFM	WT+Pur	Null+DFM	Null+Pur			Ptch1	WT+DFM	WT+Pur	Null+DFM	Null+Pur			Ptch1	WT+DFM	WT+Pur	Null+DFM	Null+Pur
			0.000930311	0.00522628	0.000151332	0.000372622				0.000976562	0.00723897	0.000138291	0.000284359				0.00100402	0.00634572	0.000128139	0.000324386
			0.000904871	0.00552427	0.000141197	0.000322145				0.0010911	0.00728932	0.000117912	0.000296434				0.00100402	0.00704102	0.000137336	0.000354974
			0.000892414	0.00647906	0.000142179	0.000399366				0.00117755	0.0065695	0.000101235	0.000290334				0.00105393	0.00612956	0.000135445	0.000340514
		Average	0.000909198	0.0057432	0.000144903	0.000364711			Average	0.00108174	0.0070326	0.000119146	0.000290376			Average	0.00102066	0.00650543	0.00013364	0.000339958
		Std	1.93155e-05	0.000654456	5.5891e-06	3.92135e-05			Std	0.000100819	0.000401841	1.85589e-05	6.03786e-06			Std	2.88193e-05	0.000476255	4.85697e-06	1.53014e-05
		Gli3	WT+DFM	WT+Pur	Null+DFM	Null+Pur			Gli3	WT+DFM	WT+Pur	Null+DFM	Null+Pur			Gli3	WT+DFM	WT+Pur	Null+DFM	Null+Pur
			0.00704102	0.00955188	0.00454974	0.00508337				0.0067542	0.0122591	0.00474295	0.00537321				0.00647906	0.0112807	0.00439476	0.00519018
			0.0065695	0.0100268	0.00424506	0.00439476				0.00739108	0.0110485	0.00424506	0.00464534				0.00694408	0.0129581	0.00439476	0.00583925
			0.00680118	0.0125167	0.00442533	0.00522628				0.00704102	0.0114382	0.00344806	0.00533609				0.00734002	0.0099575	0.00427458	0.00552427
		Average	0.0068039	0.0106985	0.00440671	0.00490147			Average	0.0070621	0.0115819	0.00414536	0.00511822			Average	0.00692105	0.0113988	0.0043547	0.0055179
		Std	0.00023577	0.00159246	0.000153192	0.000444603			Std	0.000318962	0.000617966	0.000653177	0.000409942			Std	0.000430943	0.00150379	6.9383e-05	0.000324585
		Average of Experiment 1,2,3
		Ptch1	WT+DFM	WT+Pur	Null+DFM	Null+Pur
			0.000909	0.005743	0.000145	0.000365
			0.001082	0.007033	0.000119	0.00029
			0.001021	0.006505	0.000134	0.000341
		Average	0.001004	0.006427	0.000132667	0.000332
		SEM	5.0659e-05	0.000374428	7.5351e-06	2.21133e-05
		CV	8.73944	10.0907	9.83757	11.5366
		Gli3	WT+DFM	WT+Pur	Null+DFM	Null+Pur
			0.006804	0.010698	0.004407	0.005083
			0.007062	0.011582	0.004145	0.005118
			0.006921	0.011399	0.004355	0.005518
		Average	0.006929	0.0112263	0.00430233	0.00523967
		SEM	7.45855e-05	0.000269397	8.00861e-05	0.000139533
		CV	1.86442	4.15638	3.22414	4.61247
		Fold change (%) of Experiment 1,2,3
		Ptch1	WT+DFM	WT+Pur	Null+DFM	Null+Pur
			1	6.31793	1	2.51724
			1	6.5	1	2.43697
			1	6.3712	1	2.54478
		Average	1	6.39638	1	2.49966
		SEM	0	0.0540448	0	0.0323368
		CV	0	1.46346	0	2.24066
		Gli3	WT+DFM	WT+Pur	Null+DFM	Null+Pur
			1	1.57231	1	1.15339
			1	1.64005	1	1.23474
			1	1.64702	1	1.26705
		Average	1	1.61979	1	1.21839
		SEM	0	0.0238253	0	0.0338127
		CV	0	2.54765	0	4.80676

## Sheet: Fig 6C
		FNCB4 transfection with GLI1,2,3
		Experiment 1							Experiment 2							Experiment 3
		Crossing point							Crossing point							Crossing point
		Gapdh	Empty	GLI1	GLI2	GLI3			Gapdh	Empty	GLI1	GLI2	GLI3			Gapdh	Empty	GLI1	GLI2	GLI3
			15.35	14.74	15.11	15.56				15.1	14.79	15.08	15.46				14.29	14.88	14.57	15.86
			15.29	14.81	14.99	15.39				15.17	15.35	14.82	15.26				14.33	15.06	14.62	15.94
			15.36	15.08	14.98	15.63				15.35	15.36	14.57	15.5				14.37	14.84	14.59	15.89
		Average	15.3333	14.8767	15.0267	15.5267			Average	15.2067	15.1667	14.8233	15.4067			Average	14.33	14.9267	14.5933	15.8967
		Std	0.0378594	0.179536	0.0723418	0.123423			Std	0.12897	0.326241	0.255016	0.128582			Std	0.04	0.117189	0.0251661	0.0404145
		EMX1	Empty	GLI1	GLI2	GLI3			EMX1	Empty	GLI1	GLI2	GLI3			EMX1	Empty	GLI1	GLI2	GLI3
			28.19	26.85	28.14	27.15				28.19	27.2	28.04	27.06				27.1	26.7	27.75	27.36
			28.15	26.8	28.15	27.21				28.15	27.25	28.01	27.01				27.06	26.89	27.71	27.31
			28.16	26.7	28.13	27.11				28.16	27.23	28.02	27.04				27.15	26.75	27.75	27.34
		Average	28.1667	26.7833	28.14	27.1567			Average	28.1667	27.2267	28.0233	27.0367			Average	27.1033	26.78	27.7367	27.3367
		Std	0.0208167	0.0763763	0.01	0.0503322			Std	0.0208167	0.0251661	0.0152753	0.0251661			Std	0.0450925	0.0984886	0.023094	0.0251661
		WDR11	Empty	GLI1	GLI2	GLI3			WDR11	Empty	GLI1	GLI2	GLI3			WDR11	Empty	GLI1	GLI2	GLI3
			22.91	22.41	22.4	22.87				22.91	22.86	22.35	22.71				21.94	22.9	22.13	23.16
			22.9	22.34	22.35	22.8				22.9	22.89	22.36	22.7				21.95	22.97	22.11	23.21
			22.84	22.56	22.34	22.81				22.84	22.8	22.39	22.73				21.9	22.58	22.11	23.15
		Average	22.8833	22.4367	22.3633	22.8267			Average	22.8833	22.85	22.3667	22.7133			Average	21.93	22.8167	22.1167	23.1733
		Std	0.0378594	0.112398	0.0321455	0.0378594			Std	0.0378594	0.0458258	0.0208167	0.0152753			Std	0.0264575	0.207926	0.011547	0.0321455
		Normalised to GAPDH							Normalised to GAPDH							Normalised to GAPDH
		EMX1	Empty	GLI1	GLI2	GLI3			EMX1	Empty	GLI1	GLI2	GLI3			EMX1	Empty	GLI1	GLI2	GLI3
			0.000136388	0.000226218	0.000119558	0.000324386				0.000114688	0.000183746	0.000125502	0.000322145				0.000139253	0.000276583	0.000107752	0.000345267
			0.00013451	0.000245839	0.000109256	0.000276583				0.000123774	0.000261663	0.000107008	0.000290334				0.000147193	0.000274672	0.000114688	0.000377823
			0.000140222	0.00031771	0.000110016	0.000350087				0.000139253	0.000267162	8.93607e-05	0.000335826				0.000142179	0.000259856	0.000109256	0.000357443
		Average	0.00013704	0.000263256	0.000112943	0.000317019			Average	0.000125905	0.000237524	0.00010729	0.000316102			Average	0.000142875	0.00027037	0.000110565	0.000360178
		Std	2.91135e-06	4.81688e-05	5.74116e-06	3.73016e-05			Std	1.24206e-05	4.66539e-05	1.80724e-05	2.33404e-05			Std	4.01547e-06	9.15578e-06	3.64864e-06	1.64497e-05
		WDR11	Empty	GLI1	GLI2	GLI3			WDR11	Empty	GLI1	GLI2	GLI3			WDR11	Empty	GLI1	GLI2	GLI3
			0.00529924	0.00491021	0.00638986	0.00630189				0.00445611	0.00372124	0.00647906	0.0065695				0.00497875	0.00385247	0.00529924	0.00634572
			0.00511872	0.00541058	0.00608722	0.00587987				0.00471019	0.00537321	0.00537321	0.00575886				0.00508337	0.0041577	0.0055627	0.00647906
			0.00560139	0.00560139	0.00608722	0.00689612				0.0055627	0.00575886	0.00442533	0.00666121				0.00541058	0.00467765	0.00544822	0.00652412
		Average	0.00533978	0.00530739	0.0061881	0.00635929			Average	0.00490966	0.00495111	0.00542587	0.00632986			Average	0.00515757	0.00422927	0.00543672	0.00644964
		Std	0.000243873	0.000356957	0.000174727	0.00051055			Std	0.000579636	0.00108241	0.00102788	0.000496618			Std	0.000225275	0.00041722	0.000132106	9.27695e-05
		Average of Experiment 1,2,3
		EMX1	Empty	GLI1	GLI2	GLI3
			0.000137	0.000263	0.000113	0.000317
			0.000126	0.000238	0.000107	0.000316
			0.000142	0.00027	0.000111	0.00036
		Average	0.000135	0.000257	0.000110333	0.000331
		SEM	4.72582e-06	9.71253e-06	1.76383e-06	1.45029e-05
		CV	6.06322	6.54576	2.76893	7.58904
		WDR11	Empty	GLI1	GLI2	GLI3
			0.00534	0.005307	0.006188	0.006359
			0.0049	0.004951	0.005426	0.00633
			0.005158	0.004678	0.005437	0.00645
		Average	0.00513267	0.00497867	0.00568367	0.00637967
		SEM	0.000127647	0.000182103	0.000252187	3.61494e-05
		CV	4.30753	6.33526	7.68518	0.981439
		Fold change (%) of Experiment 1,2,3
		EMX1	Empty	GLI1	GLI2	GLI3
			1	1.91971	0.824818	2.31387
			1	1.88889	0.849206	2.50794
			1	1.90141	0.78169	2.53521
		Average	1	1.90334	0.818571	2.45234
		SEM	0	0.00894872	0.0197389	0.0696814
		CV	0	0.814341	4.17664	4.92149
		WDR11	Empty	GLI1	GLI2	GLI3
			1	0.99382	1.1588	1.19082
			1	1.01041	1.10735	1.29184
			1	0.906941	1.05409	1.25048
		Average	1	0.97039	1.10675	1.24438
		SEM	0	0.0320839	0.0302289	0.0293191
		CV	0	5.72666	4.7308	4.08092

## Sheet: Fig 6D
		Experiment 1										Experiment 2										Experiment 3
		Crossing point										Crossing point										Crossing point
		GAPDH	Empty	EMX1	GLI3	E+GLI3FL	W+E+GLI3FL	E+GLI3R	W+E+GLI3R			GAPDH	Empty	EMX1	GLI3	E+GLI3FL	W+E+GLI3FL	E+GLI3R	W+E+GLI3R			GAPDH	Empty	EMX1	GLI3	E+GLI3FL	W+E+GLI3FL	E+GLI3R	W+E+GLI3R
			14.65	14.94	15.61	14.84	15.7	14.63	15.12				14.95	14.81	16.8	14.6	14.72	14.8	15.74				14.48	14.72	15.17	14.9	14.72	14.81	15.61
			14.74	15.19	15.42	14.82	15.71	14.79	15.65				14.95	14.91	17.1	14.72	14.59	14.91	15.13				14.64	14.71	15.21	14.92	14.47	14.86	15.66
			14.69	15.11	15.55	14.85	15.74	14.74	15.6				14.91	14.9	17.01	14.64	14.66	14.84	14.55				14.53	14.7	15.22	14.9	14.59	14.84	15.64
		Average	14.6933	15.08	15.5267	14.8367	15.7167	14.72	15.4567			Average	14.9367	14.8733	16.97	14.6533	14.6567	14.85	15.14			Average	14.55	14.71	15.2	14.9067	14.5933	14.8367	15.6367
		Std	0.0450925	0.127671	0.0971253	0.0152753	0.0208167	0.0818535	0.292632			Std	0.023094	0.0550757	0.153948	0.061101	0.0650641	0.0556776	0.595063			Std	0.0818535	0.01	0.0264575	0.011547	0.125033	0.0251661	0.0251661
		GNRH1	Empty	EMX1	GLI3	E+GLI3FL	W+E+GLI3FL	E+GLI3R	W+E+GLI3R			GNRH1	Empty	EMX1	GLI3	E+GLI3FL	W+E+GLI3FL	E+GLI3R	W+E+GLI3R			GNRH1	Empty	EMX1	GLI3	E+GLI3FL	W+E+GLI3FL	E+GLI3R	W+E+GLI3R
			22.01	22.35	23.07	21.85	21.97	22.26	22.85				22.5	22.22	24.7	21.8	21.04	22.46	22.75				22.01	22.35	22.9	21.9	20.95	22.36	23.15
			22.11	22.55	22.96	21.94	21.9	22.25	22.9				22.54	22.28	24.74	21.84	21.05	22.45	22.76				22.11	22.55	22.97	21.94	20.93	22.35	23.1
			22.15	22.49	22.99	21.9	21.94	22.25	22.98				22.59	22.26	24.76	21.86	21.01	22.5	22.77				22.15	22.49	22.95	21.93	20.97	22.35	23.18
		Average	22.09	22.4633	23.0067	21.8967	21.9367	22.2533	22.91			Average	22.5433	22.2533	24.7333	21.8333	21.0333	22.47	22.76			Average	22.09	22.4633	22.94	21.9233	20.95	22.3533	23.1433
		Std	0.072111	0.102632	0.0568624	0.0450925	0.0351188	0.0057735	0.0655744			Std	0.0450925	0.0305505	0.0305505	0.0305505	0.0208167	0.0264575	0.01			Std	0.072111	0.102632	0.0360555	0.0208167	0.02	0.0057735	0.0404145
		Normalised to GAPDH										Normalised to GAPDH										Normalised to GAPDH
		GNRH1	Empty	EMX1	GLI3	E+GLI3FL	W+E+GLI3FL	E+GLI3R	W+E+GLI3R			GNRH1	Empty	EMX1	GLI3	E+GLI3FL	W+E+GLI3FL	E+GLI3R	W+E+GLI3R			GNRH1	Empty	EMX1	GLI3	E+GLI3FL	W+E+GLI3FL	E+GLI3R	W+E+GLI3R
			0.00608722	0.00587987	0.00567958	0.00775854	0.0129581	0.00504825	0.00471019				0.00533609	0.00587987	0.00418662	0.00680118	0.0125167	0.00494436	0.00775854				0.00541058	0.00504825	0.00471019	0.0078125	0.0133224	0.00533609	0.00537321
			0.00604518	0.00608722	0.00537321	0.00718897	0.013697	0.00567958	0.0065695				0.00519018	0.00604518	0.00501338	0.00718897	0.0113592	0.00537321	0.00504825				0.00564035	0.0043644	0.00461325	0.00770494	0.0113592	0.0055627	0.00575886
			0.00567958	0.00600342	0.00575886	0.00754638	0.0136024	0.00548611	0.00600342				0.00487629	0.00608722	0.00464534	0.00670754	0.0122591	0.00494436	0.00335377				0.00508337	0.00451831	0.00471019	0.00765172	0.0120068	0.00548611	0.00537321
		Average	0.00593733	0.00599017	0.00560388	0.00749796	0.0134191	0.00540465	0.00576104			Average	0.00513419	0.00600409	0.00461511	0.00689923	0.012045	0.00508731	0.00538685			Average	0.0053781	0.00464366	0.00467788	0.00772305	0.0122295	0.00546163	0.00550176
		Std	0.000224203	0.000104309	0.000203665	0.000287855	0.000402054	0.000323451	0.000953062			Std	0.00023496	0.000109612	0.000414212	0.00025525	0.000607759	0.000247596	0.00222182			Std	0.000279908	0.000358742	5.5965e-05	8.19054e-05	0.00100039	0.000115267	0.000222657
		Average of Experiment 1,2,3
		GNRH1	Empty	EMX1	GLI3	E+GLI3FL	W+E+GLI3FL	E+GLI3R	W+E+GLI3R
			0.0057	0.006	0.0056	0.0075	0.0134	0.0054	0.0058
			0.0051	0.006	0.0046	0.0069	0.012	0.0051	0.0054
			0.0054	0.0046	0.0047	0.0077	0.0122	0.0055	0.0055
		Average	0.0054	0.00553333	0.00496667	0.00736667	0.0125333	0.00533333	0.00556667
		SEM	0.000173205	0.000466667	0.00031798	0.00024037	0.000437163	0.000120185	0.000120185
		CV	5.55556	14.6077	11.0891	5.65158	6.04139	3.90312	3.73952
		Fold change of Experiment 1,2,3
		GNRH1	Empty	EMX1	GLI3	E+GLI3FL	W+E+GLI3FL	E+GLI3R	W+E+GLI3R
			1	1.05263	0.982456	1.31579	2.35088	0.947368	1.01754
			1	1.17647	0.901961	1.35294	2.35294	1	1.05882
			1	0.851852	0.87037	1.42593	2.25926	1.01852	1.01852
		Average	1	1.02698	0.918262	1.36489	2.32103	0.988629	1.03163
		SEM	0	0.0945827	0.0333672	0.0323497	0.0308891	0.0213116	0.0136004
		CV	0	15.9517	6.29381	4.1052	2.30508	3.73374	2.28343
