# Supplementary material for: WDR11‐mediated Hedgehog signalling defects underlie a new ciliopathy related to Kallmann syndrome
Source: EMBO Rep. 2017 Dec 20;19(2):269–89. doi: 10.15252/embr.201744632 (PMC5797970; doi:10.15252/embr.201744632)
Supplement: Supplementary file 11 — Source Data for Figure 8 [file EMBR-19-269-s009.xlsx]

## Sheet: Fig 8A-1
	Dose-response of GNRH1 to purmorphamine
	Experiment 1										Experiment 2										Experiment 3
	Crossing point										Crossing point										Crossing point
	GAPDH	0nM	10nM	100nM	1000nM	5000nM	10,000nM	20,000nM			GAPDH	0nM	10nM	100nM	1000nM	5000nM	10,000nM	20,000nM			GAPDH	0nM	10nM	100nM	1000nM	5000nM	10,000nM	20,000nM
		14.96	15.28	15.27	15.58	15.33	14.99	15.3				19.61	20.48	20.81	20.8	21.16	20.35	20.7				17.61	18.48	18.81	18.8	19.16	18.35	18.7
		14.95	15.26	15.19	15.49	15.25	15.05	15.29				19.56	20.47	20.51	20.95	20.97	20.45	20.65				17.56	18.47	18.51	18.95	18.97	18.45	18.65
		15.97	15.5	15.2	15.5	15.3	15.03	15.48				19.6	20.48	20.74	20.85	20.1	20.41	20.7				17.6	18.48	18.74	18.85	18.39	18.41	18.7
	Average	15.2933	15.3467	15.22	15.5233	15.2933	15.0233	15.3567			Average	19.59	20.4767	20.6867	20.8667	20.7433	20.4033	20.6833			Average	17.59	18.4767	18.6867	18.8667	18.84	18.4033	18.6833
	Std	0.586032	0.133167	0.043589	0.0493288	0.0404145	0.0305505	0.106927			Std	0.0264575	0.0057735	0.15695	0.0763763	0.565184	0.0503322	0.0288675			Std	0.0264575	0.0057735	0.15695	0.0763763	0.401123	0.0503322	0.0288675
	GNRH1	0nM	10nM	100nM	1000nM	5000nM	10,000nM	20,000nM			GNRH1	0nM	10nM	100nM	1000nM	5000nM	10,000nM	20,000nM			GNRH1	0nM	10nM	100nM	1000nM	5000nM	10,000nM	20,000nM
		21.09	20.93	21.95	18.52	18	17.58	17.85				25.32	25.8	26.4	23.7	23.78	23.05	23.27				23.71	24.36	24.6	21.81	21.78	20.97	21.25
		20.97	20.89	20.89	18.47	17.95	17.68	17.89				25.25	25.94	26.01	23.79	23.71	22.98	23.29				23.81	24.35	24.57	21.78	21.54	20.95	21.27
		21.21	20.85	20.99	18.51	17.9	17.65	17.94				25.19	25.9	26.34	23.77	22.75	22.99	23.26				23.7	24.22	24.61	21.79	21.12	20.91	21.26
	Average	21.09	20.89	21.2767	18.5	17.95	17.6367	17.8933			Average	25.2533	25.88	26.25	23.7533	23.4133	23.0067	23.2733			Average	23.74	24.31	24.5933	21.7933	21.48	20.9433	21.26
	Std	0.12	0.04	0.585263	0.0264575	0.05	0.051316	0.0450925			Std	0.0650641	0.072111	0.21	0.0472582	0.575529	0.0378594	0.0152753			Std	0.0608276	0.0781025	0.0208167	0.0152753	0.334066	0.0305505	0.01
	Normalised to GAPDH										Normalised to GAPDH										Normalised to GAPDH
	GNRH1	0nM	10nM	100nM	1000nM	5000nM	10,000nM	20,000nM			GNRH1	0nM	10nM	100nM	1000nM	5000nM	10,000nM	20,000nM			GNRH1	0nM	10nM	100nM	1000nM	5000nM	10,000nM	20,000nM
		0.0142786	0.019915	0.00975258	0.130308	0.157127	0.166086	0.170755				0.0191038	0.0250334	0.0207607	0.133972	0.162668	0.153893	0.168404				0.0145786	0.0169802	0.0180733	0.124137	0.162668	0.162668	0.170755
		0.0154099	0.020193	0.0192366	0.126745	0.153893	0.161544	0.164938				0.0193704	0.0225614	0.0220971	0.139661	0.149685	0.173139	0.160428				0.013139	0.0169802	0.0149885	0.140632	0.168404	0.176777	0.162668
		0.0264608	0.0245183	0.0180733	0.124137	0.164938	0.162668	0.181747				0.0207607	0.023357	0.0206173	0.132127	0.15932	0.167241	0.169576				0.0145786	0.0187106	0.0170983	0.130308	0.150726	0.176777	0.169576
	Average	0.0187164	0.0215421	0.0156875	0.127063	0.158653	0.163433	0.17248			Average	0.019745	0.0236506	0.0211584	0.135253	0.157224	0.164758	0.166136			Average	0.0140988	0.017557	0.01672	0.131692	0.160599	0.172074	0.167666
	Std	0.00673062	0.00258118	0.00517259	0.00309812	0.00567865	0.00236543	0.00853578			Std	0.000889712	0.0012619	0.000816108	0.00392693	0.00674043	0.00986022	0.00497764			Std	0.000831173	0.000999031	0.00157679	0.00833453	0.00901879	0.00814581	0.0043687
	Average of Experiment 1,2,3
	GNRH1	0nM	10nM	100nM	1000nM	5000nM	10,000nM	20,000nM
		0.019	0.022	0.016	0.127	0.159	0.163	0.172
		0.02	0.024	0.021	0.135	0.157	0.165	0.166
		0.014	0.018	0.017	0.132	0.161	0.172	0.168
	Average	0.0176667	0.0213333	0.018	0.131333	0.159	0.166667	0.168667
	SEM	0.00185592	0.00176383	0.00152753	0.00233333	0.0011547	0.00272845	0.00176383
	CV	18.1956	14.3205	14.6986	3.07725	1.25786	2.83549	1.81129
	nM	M	log(M)	GNRH1
	0	0	-10	0.018
	10	1e-08	-8	0.021
	100	1e-07	-7	0.018
	1000	1e-06	-6	0.131
	5000	5e-06	-5.30103	0.149
	10000	1e-05	-5	0.167
	20000	2e-05	-4.69897	0.169

## Sheet: Fig 8A-2
	Time course profile of GNRH1 to purmorphamine
	Experiment 1							Experiment 2							Experiment 3
	Crossing point							Crossing point							Crossing point
	GAPDH	0h	24h	48h	72h			GAPDH	0h	24h	48h	72h			GAPDH	0h	24h	48h	72h
		15.13	14.87	14.9	15.12				14.99	15	15.46	15.34				15.66	15.12	14.97	15.44
		15.16	14.85	14.95	15.03				14.87	15.06	15.44	15.33				15.64	15.15	14.99	15.46
		15.17	14.89	14.88	15.1				14.89	15.04	15.47	15.36				15.68	15.16	14.95	15.43
	Average	15.1533	14.87	14.91	15.0833			Average	14.9167	15.0333	15.4567	15.3433			Average	15.66	15.1433	14.97	15.4433
	Std	0.0208167	0.02	0.0360555	0.0472582			Std	0.064291	0.0305505	0.0152753	0.0152753			Std	0.02	0.0208167	0.02	0.0152753
	GNRH1	0h	24h	48h	72h			GNRH1	0h	24h	48h	72h			GNRH1	0h	24h	48h	72h
		22.05	21.84	20.78	21.45				21.34	21.7	21.11	21				23.15	22.54	21.6	22.08
		22.03	21.85	20.85	21.46				21.28	21.76	21.12	20.98				23.16	22.55	21.65	22.1
		21.98	21.87	20.81	21.4				21.27	21.71	21.14	21.04				23.2	22.59	21.62	22.12
	Average	22.02	21.8533	20.8133	21.4367			Average	21.2967	21.7233	21.1233	21.0067			Average	23.17	22.56	21.6233	22.1
	Std	0.0360555	0.0152753	0.0351188	0.0321455			Std	0.0378594	0.0321455	0.0152753	0.0305505			Std	0.0264575	0.0264575	0.0251661	0.02
	Normalised to GAPDH							Normalised to GAPDH							Normalised to GAPDH
	GNRH1	0h	24h	48h	72h			GNRH1	0h	24h	48h	72h			GNRH1	0h	24h	48h	72h
		0.00825795	0.00797666	0.0169802	0.0124303				0.0122591	0.00961832	0.019915	0.0197774				0.0055627	0.00583925	0.0100965	0.0100268
		0.00854917	0.0078125	0.0167465	0.0115978				0.0117597	0.00961832	0.0195052	0.019915				0.00544822	0.00592077	0.00988872	0.0100268
		0.00891222	0.00792156	0.0164018	0.0126914				0.0120068	0.00982042	0.0196408	0.0195052				0.00544822	0.00579892	0.00982042	0.00968522
	Average	0.00857311	0.00790357	0.0167095	0.0122398			Average	0.0120086	0.00968568	0.019687	0.0197325			Average	0.00548638	0.00585298	0.00993522	0.00991292
	Std	0.000327788	8.35436e-05	0.00029097	0.000571125			Std	0.000249698	0.000116683	0.000208787	0.00020858			Std	6.60943e-05	6.20727e-05	0.000143797	0.000197193
	Average of Experiment 1,2,3
	GNRH1	0h	24h	48h	72h
		0.0086	0.0079	0.0167	0.0122
		0.012	0.0097	0.0197	0.0197
		0.0055	0.0059	0.0099	0.0099
	Average	0.0087	0.00783333	0.0154333	0.0139333
	SEM	0.00187705	0.00109747	0.00289904	0.00295879
	CV	37.3696	24.2665	32.5353	36.7807
	Fold change (%) of Experiment 1,2,3
	GNRH1	0h	24h	48h	72h
		1	0.918605	1.94186	1.4186
		1	0.808333	1.64167	1.64167
		1	1.07273	1.8	1.8
	Average	1	0.933222	1.79451	1.62009
	SEM	0	0.0766731	0.086702	0.110627
	CV	0	14.2305	8.36843	11.8272

## Sheet: Fig 8B
		Experiment 1							Experiment 2							Experiment 3
		Crossing point							Crossing point							Crossing point
		GAPDH	Control	Control+P	WDR11	WDR11+P			GAPDH	Control	Control+P	WDR11	WDR11+P			GAPDH	Control	Control+P	WDR11	WDR11+P
			14.85	15.1	15.55	14.98				15.51	14.9	15.3	15.9				14.69	14.54	15.41	15.98
			14.8	15.26	15.47	14.87				15.44	14.87	15.25	15.99				14.79	14.66	15.5	15.75
			14.82	15.23	15.62	14.99				15.47	14.89	15.36	15.84				14.74	14.64	15.53	15.91
		Average	14.8233	15.1967	15.5467	14.9467			Average	15.4733	14.8867	15.3033	15.91			Average	14.74	14.6133	15.48	15.88
		Std	0.0251661	0.085049	0.0750555	0.0665833			Std	0.0351188	0.0152753	0.0550757	0.0754983			Std	0.05	0.064291	0.06245	0.117898
		GNRH1	Control	Control+P	WDR11	WDR11+P			GNRH1	Control	Control+P	WDR11	WDR11+P			GNRH1	Control	Control+P	WDR11	WDR11+P
			23	22.98	24.5	23.38				23.87	22.57	23.97	24.05				22.97	22.4	24.03	23.87
			23.15	22.9	24.46	23.29				24.04	22.71	24.01	24.12				22.87	22.46	24.25	23.94
			23.09	23.16	24.52	23.35				23.91	22.61	23.91	24.13				22.99	22.44	24.21	23.91
		Average	23.08	23.0133	24.4933	23.34			Average	23.94	22.63	23.9633	24.1			Average	22.9433	22.4333	24.1633	23.9067
		Std	0.0754983	0.133167	0.0305505	0.0458258			Std	0.0888819	0.072111	0.0503322	0.043589			Std	0.064291	0.0305505	0.117189	0.0351188
		Normalised to GAPDH							Normalised to GAPDH							Normalised to GAPDH
		GNRH1	Control	Control+P	WDR11	WDR11+P			GNRH1	Control	Control+P	WDR11	WDR11+P			GNRH1	Control	Control+P	WDR11	WDR11+P
			0.00352051	0.00424506	0.002022	0.00296038				0.00304361	0.00491021	0.0024551	0.00352051				0.00321715	0.00430432	0.00254168	0.00421574
			0.00306478	0.00501338	0.00196671	0.00291963				0.00257716	0.0043644	0.00230663	0.00356965				0.00369554	0.0044871	0.00232267	0.00342424
			0.00323953	0.00410046	0.00209331	0.00304361				0.00287943	0.00474295	0.00266805	0.00319493				0.00328475	0.0044871	0.00243815	0.00390625
		Average	0.00327494	0.00445297	0.00202734	0.00297454			Average	0.0028334	0.00467252	0.00247659	0.00342836			Average	0.00339915	0.00442617	0.00243417	0.00384874
		Std	0.000229918	0.000490691	6.34673e-05	6.31929e-05			Std	0.000236606	0.000279636	0.000181666	0.000203648			Std	0.000258897	0.000105532	0.000109561	0.000398869
		Average of Experiment 1,2,3
		GNRH1	Control	Control+P	WDR11	WDR11+P
			0.0033	0.0045	0.002	0.003
			0.0028	0.0047	0.0025	0.0034
			0.0034	0.0041	0.0024	0.0038
		Average	0.00316667	0.00443333	0.0023	0.0034
		SEM	0.000185592	0.000176383	0.000152753	0.00023094
		CV	10.1512	6.89109	11.5033	11.7647
		Fold change of Experiment 1,2,3
		GNRH1	Control	Control+P	WDR11	WDR11+P
			1	1.36364	1	1.5
			1	1.67857	1	1.36
			1	1.20588	1	1.58333
		Average	1	1.41603	1	1.48111
		SEM	0	0.138946	0	0.0651589
		Fold change (%) of Experiment 1,2,3
		GNRH1	Control	Control+P	WDR11	WDR11+P
			100	136	100	150
			100	168	100	136
			100	121	100	158
		Average	100	141.667	100	148
		SEM	0	13.8604	0	6.4291
		CV	0	16.9461	0	7.52401
